# Supplementary material for: Cross‐Informant Comparison of Depressive Symptoms in Youth: A Network Approach
Source: Psych J. 2025 Sep 2;14(5):685–96. doi: 10.1002/pchj.70050 (PMC12520835; doi:10.1002/pchj.70050)
Supplement: Supplementary file 10 — Table S2: Proportional distribution of significantly different correlations among symptom pairs in the CDI‐P scale. [file PCHJ-14-685-s005.xlsx]

## Sheet: Sheet 1
Table S2 Proportional Distribution of Significantly Different Correlations Among Symptom Pairs in the CDI-P Scale
	CDI01	CDI02	CDI03	CDI04	CDI05	CDI06	CDI07	CDI08	CDI09	CDI10	CDI11	CDI12	CDI13	CDI14	CDI15	CDI16	CDI17	CDI18	CDI19	CDI20	CDI21	CDI22	CDI23	CDI24	CDI25	CDI26	CDI27
CDI01
CDI02	0.72
CDI03	0.8	0.72
CDI04	0.56	0.52	0.64
CDI05	0.84	0.76	0.84	0.8
CDI06	0.72	0.56	0.84	0.56	0.64
CDI07	0.8	0.52	0.56	0.68	0.84	0.76
CDI08	0.72	0.72	1	0.72	0.6	0.6	0.92
CDI09	0.52	0.64	0.84	0.68	0.76	0.52	0.72	0.6
CDI10	0.76	0.64	0.92	0.76	0.84	0.56	0.84	0.8	0.68
CDI11	0.6	0.68	0.8	0.72	0.84	0.8	0.84	0.8	0.64	0.72
CDI12	0.68	0.6	0.84	0.48	0.68	0.64	0.84	0.68	0.6	0.88	0.72
CDI13	0.72	0.8	0.88	0.68	0.64	0.4	0.8	0.44	0.6	0.68	0.68	0.68
CDI14	0.64	0.68	0.88	0.68	0.48	0.48	0.88	0.6	0.56	0.76	0.68	0.64	0.32
CDI15	0.8	0.72	0.84	0.8	0.6	0.64	0.84	0.6	0.76	0.88	0.72	0.72	0.68	0.52
CDI16	0.72	0.8	0.8	0.56	0.8	0.56	0.76	0.68	0.48	0.84	0.84	0.76	0.68	0.72	0.76
CDI17	0.6	0.64	0.72	0.64	0.8	0.48	0.8	0.6	0.44	0.64	0.6	0.64	0.56	0.68	0.92	0.44
CDI18	0.8	0.8	0.96	0.68	0.72	0.64	0.76	0.64	0.56	0.88	0.88	0.56	0.72	0.68	0.8	0.76	0.64
CDI19	0.76	0.52	0.92	0.52	0.6	0.68	0.64	0.4	0.6	0.68	0.76	0.44	0.64	0.6	0.68	0.56	0.56	0.52
CDI20	0.64	0.8	0.76	0.8	0.96	0.72	0.84	0.84	0.64	0.76	0.64	0.76	0.8	0.68	0.76	0.84	0.76	0.88	0.88
CDI21	0.72	0.88	0.76	0.72	0.64	0.56	0.8	0.68	0.68	0.6	0.8	0.56	0.48	0.48	0.56	0.68	0.68	0.52	0.6	0.92
CDI22	0.8	0.84	0.88	0.64	0.64	0.64	0.8	0.76	0.8	0.68	0.76	0.72	0.68	0.68	0.64	0.56	0.68	0.6	0.6	0.92	0.52
CDI23	0.76	0.72	0.8	0.56	0.68	0.48	0.8	0.36	0.64	0.68	0.72	0.64	0.44	0.68	0.76	0.64	0.8	0.76	0.48	0.84	0.56	0.48
CDI24	0.52	0.48	0.8	0.44	0.72	0.6	0.56	0.72	0.52	0.76	0.68	0.64	0.64	0.6	0.72	0.64	0.56	0.68	0.52	0.72	0.56	0.76	0.72
CDI25	0.6	0.68	0.56	0.56	0.76	0.8	0.76	0.76	0.76	0.68	0.8	0.72	0.72	0.84	0.84	0.88	0.8	0.92	0.84	0.8	0.76	0.8	0.68	0.68
CDI26	0.6	0.56	0.88	0.72	0.6	0.68	0.8	0.56	0.64	0.76	0.72	0.8	0.6	0.48	0.48	0.76	0.8	0.76	0.72	0.88	0.6	0.76	0.56	0.56	0.68
CDI27	0.8	0.68	0.68	0.72	0.76	0.6	0.8	0.72	0.72	0.76	0.76	0.52	0.6	0.68	0.72	0.84	0.72	0.72	0.72	0.84	0.6	0.6	0.64	0.6	0.84	0.88
